# Supplementary material for: A targeted gene expression platform allows for rapid analysis of chemical-induced antioxidant mRNA expression in zebrafish larvae
Source: PLoS One. 2017 Feb 17;12(2):e0171025. doi: 10.1371/journal.pone.0171025 (PMC5315391; doi:10.1371/journal.pone.0171025)
Supplement: S1 Table — For each set of conditions (number of samples and number of genes analyzed), a separate tab lists all the specific reagents and assumptions used to calculate the amount of time and money required for analyzing each hypothetical experiment by QGP or qPCR. All costs for kits and plates are prorated. For example, TissueLyzer processing of 15 samples requires 7.5% of a 200-bead pack, therefore we include 7.5% of the $181 cost for that pack. (XLSX) [file pone.0171025.s004.xlsx]

## Sheet: 5 genes 15 samples
					qPCR	QG				Required equip: QGP		Required equip: qPCR			Required equip: both
	Samples	15		Technical Replicates	3	2				magnetic plate holder		qPCR machine			Tissue Lyzer
	Genes	5		rxns	375	34				VorTemp shaking incubator		PCR machine			vortex
				plates	4	0.354167				room temp plate shaker		nanodrop			bead dispenser (Qiagen 69965)
All prices are LIST PRICE. Discounts will apply from most vendors to most institutions.			LABOR:	sample prep	178.95	43.95				plate reader		P10 multichannel			plate sealer
Costs do not include cost of buying or paying to use instruments.				Std prep	90	0				incubator(s)		P20 multichannel			plate centrifuge
				qPCR/QGP assay run time	120	130				P200 multichannel		P2			microcentrifuge
			TIME:	sample prep	218.95	68.95									P20
				Std prep	270	0									P200
				qPCR/QGP assay run time	420	311									P1000
		#/kit	unit price		no.	Cost
QuantiGene						807.111		QGP tip needs
Affymetrix QS0105	Sample processing kit	25	188		0.6	112.8		Tips needed (red+green)	16	samples
Affymetrix QP1013	Assay kit (1 plt)	1	655		0.354167	231.979			0	stds
Affymetrix 390000-105	5-plex panel (1 plate)	1	1198		0.354167	424.292			178	QGP
Qiagen 69989	TissueLyzer beads	200	185		0.075	13.875			2.02083	Total boxes
Fisher 05-402-7	2ml tubes (500/cs)	500	63.88		0.03	1.9164		Tips needed (blue)	1	samples
Rainin GP-L200F	filter tips (L20+200) 10 pks of 96	10	106		0.202083	21.4208			0	stds
Rainin GP-L1000F	filter tips (L1000) 8 pks of 96	8	106		0.0078125	0.828125			5	QGP
--	labor (hands-on)	1	20		2.89917	57.9833			0.0625	Total boxes
	Time (total)				6.3325
qRT-PCR (SYBR, Bio-Rad)						740.503		qPCR tip/tube needs
Qiagen 74104	RNeasy kits (50/kit)	50	293		0.3	87.9		Tips needed (red+green)	74	samples
Qiagen 69989	TissueLyzer beads	200	185		0.075	13.875			63	stds
Fisher 05-402-7	2ml tubes (500/cs)	500	63.88		0.03	1.9164			540	qPCR
Bio-Rad 170-8840	iScript RT supermix (25 rxn)	25	160		0.95	152			7.05208	Total boxes
Bio-Rad 172-5272	SsoAdvanced SYBR Mastermix (10x1ml)	1000	680		0.45	306		Tips needed (blue)	36	samples
Bio-Rad HSS9601	optical plates	25	98		0.16	15.68			14	stds
Bio-Rad MSB1001	optical film	100	165		0.04	6.6			10	qPCR
--	primers	1	5		10	50			0.625	Total boxes
Rainin GP-L200F	filter tips (L200) 10 pks of 96	10	106		0.705208	74.7521
Rainin GP-L1000F	filter tips (L1000) 8 pks of 96	8	106		0.078125	8.28125		Strip tubes	6.875	cDNAs + std curves
Fisher 21-236-68	strip tubes for cDNA synthesis	120	191.53		0.0572917	10.9731
MGQuest EP012	Gem Taq (80 µl)	400	45		0.015	0.675		qPCR reaction needs (cDNA synthesis, qPCR)
Bio-Rad 170-8874	dNTP mix (0.2 ml)	200	130		0.03	3.9			18	Total qPCR wells per sample (includes duplicates between plates)
Fisher FERK0831	GeneJET Gel Extraction and DNA Cleanup Micro Kit	50	79.5		0.1	7.95			1.5	RT rxns to make per sample (ea rxn is 20µl; include extra 1/2 rxn in case of error or machine failure)
--	labor	1	20		6.4825	129.65			1.25	RT rxns for No Template control wells (ea rxn is 20µl; include extra 1/2 rxn in case of error or machine failure)
--	Time (total)				15.1492				23.75	RT rxns needed total
									450	SYBR master mix rxns total (incl duplicate wells, 20% extra)
qRT-PCR (SYBR, Invitrogen)						831.223
Qiagen 74104	RNeasy kits (50/kit)	50	293		0.3	87.9
Qiagen 69989	TissueLyzer beads	200	185		0.075	13.875
Fisher 05-402-7	2ml tubes (500/cs)	500	63.88		0.03	1.9164
Fisher 11-755-050	SuperScript VILO kit (50 rxn)	50	502		0.475	238.45
Fisher 43-687-06	Power SYBR green Master Mix (2x5 ml)	1000	648		0.45	291.6
Fisher 43-067-37	MicroAmp optical plates	20	140		0.2	28
Fisher 43-119-71	MicroAmp optical film	100	231		0.04	9.24
--	primers	1	5		10	50
Rainin GP-L200F	filter tips (L200) 10 pks of 96	10	106		0.705208	74.7521
Rainin GP-L1000F	filter tips (L1000) 8 pks of 96	8	106		0.078125	8.28125
Fisher 21-236-68	strip tubes for cDNA synthesis	120	191.53		0.0572917	10.9731
Fisher 43-988-08	AmpliTaq 360 (20 µl)	100	61		0.05	3.05
Fisher 18-427-013	dNTP mix (0.1 ml)	100	87.25		0.06	5.235
Fisher FERK0831	GeneJET Gel Extraction and DNA Cleanup Micro Kit	50	79.5		0.1	7.95
--	labor	1	20		6.4825	129.65
--	Time (total)				15.1492

## Sheet: 5 genes 40 samples
					qPCR	QG				Required equip: QGP		Required equip: qPCR			Required equip: both
	Samples	40		Technical Replicates	3	2				magnetic plate holder		qPCR machine			Tissue Lyzer
	Genes	5		rxns	780	84				VorTemp shaking incubator		PCR machine			vortex
				plates	8	0.875				room temp plate shaker		nanodrop			bead dispenser (Qiagen 69965)
All prices are LIST PRICE. Discounts will apply from most vendors to most institutions.			LABOR:	sample prep	187.2	52.2				plate reader		P10 multichannel			plate sealer
Costs do not include cost of buying or paying to use instruments.				Std prep	90	0				incubator(s)		P20 multichannel			plate centrifuge
				qPCR/QGP assay run time	240	130				P200 multichannel		P2			microcentrifuge
			TIME:	sample prep	227.2	77.2									P20
				Std prep	270	0									P200
				qPCR/QGP assay run time	840	311									P1000
		#/kit	unit price		no.	Cost
QuantiGene						1876.86		QGP tip needs
Affymetrix QS0105	Sample processing kit	100	464		0.4	185.6		Tips needed (red+green)	41	samples
Affymetrix QP1013	Assay kit (1 plt)	1	655		0.875	573.125			0	stds
Affymetrix 390000-105	5-plex panel (1 plate)	1	1198		0.875	1048.25			203	QGP
Qiagen 69989	TissueLyzer beads	200	185		0.2	37			2.54167	Total boxes
Fisher 05-402-7	2ml tubes (500/cs)	500	63.88		0.08	5.1104		Tips needed (blue)	1	samples
Rainin GP-L200F	filter tips (L20+200) 10 pks of 96	10	106		0.254167	26.9417			0	stds
Rainin GP-L1000F	filter tips (L1000) 8 pks of 96	8	106		0.0078125	0.828125			5	QGP
--	labor (hands-on)	1	20		3.03667	60.7333			0.0625	Total boxes
	Time (total)				6.47
qRT-PCR (SYBR, Bio-Rad)						1473.29		qPCR tip/tube needs
Qiagen 74104	RNeasy kits (50/kit)	50	293		0.8	234.4		Tips needed (red+green)	174	samples
Qiagen 69989	TissueLyzer beads	200	185		0.2	37			63	stds
Fisher 05-402-7	2ml tubes (500/cs)	500	63.88		0.08	5.1104			915	qPCR
Bio-Rad 170-8841	iScript RT supermix (100 rxn)	100	485		0.6125	297.062			12	Total boxes
Bio-Rad 172-5272	SsoAdvanced SYBR Mastermix (10x1ml)	1000	680		0.936	636.48		Tips needed (blue)	86	samples
Bio-Rad HSS9601	optical plates	25	98		0.32	31.36			14	stds
Bio-Rad MSB1001	optical film	100	165		0.08	13.2			10	qPCR
--	primers	1	5		10	50			1.14583	Total boxes
Rainin GP-L200F	filter tips (L200) 10 pks of 96	10	106		1.2	127.2
Rainin GP-L1000F	filter tips (L1000) 8 pks of 96	8	106		0.143229	15.1823		Strip tubes	10	cDNAs + std curves
Fisher 21-236-68	strip tubes for cDNA synthesis	120	191.53		0.0833333	15.9608
MGQuest EP012	Gem Taq (80 µl)	400	45		0.015	0.675		qPCR reaction needs (cDNA synthesis, qPCR)
Bio-Rad 170-8874	dNTP mix (0.2 ml)	200	57		0.03	1.71			18	Total qPCR wells per sample (includes duplicates between plates)
Fisher FERK0831	GeneJET Gel Extraction and DNA Cleanup Micro Kit	50	79.5		0.1	7.95			1.5	RT rxns to make per sample (ea rxn is 20µl; include extra 1/2 rxn in case of error or machine failure)
--	labor	1	20		8.62	172.4			1.25	RT rxns for No Template control wells (ea rxn is 20µl; include extra 1/2 rxn in case of error or machine failure)
--	Time (total)				22.2867				61.25	RT rxns needed total
									936	SYBR master mix rxns total (incl duplicate wells, 20% extra)
qRT-PCR (SYBR, Invitrogen)						1797.05
Qiagen 74104	RNeasy kits (50/kit)	50	293		0.8	234.4
Qiagen 69989	TissueLyzer beads	200	185		0.2	37
Fisher 05-402-7	2ml tubes (500/cs)	500	63.88		0.08	5.1104
Fisher 11-755-050	SuperScript VILO kit (50 rxn)	50	502		1.225	614.95
Fisher 43-687-06	Power SYBR green Master Mix (2x5 ml)	1000	648		0.936	606.528
Fisher 43-067-37	MicroAmp optical plates	20	140		0.4	56
Fisher 43-119-71	MicroAmp optical film	100	231		0.08	18.48
--	primers	1	5		10	50
Rainin GP-L200F	filter tips (L200) 10 pks of 96	10	106		1.2	127.2
Rainin GP-L1000F	filter tips (L1000) 8 pks of 96	8	106		0.143229	15.1823
Fisher 21-236-68	strip tubes for cDNA synthesis	120	191.53		0.0833333	15.9608
Fisher 43-988-08	AmpliTaq 360 (20 µl)	100	61		0.05	3.05
Fisher 18-427-013	dNTP mix (0.1 ml)	100	87.25		0.06	5.235
Fisher FERK0831	GeneJET Gel Extraction and DNA Cleanup Micro Kit	50	79.5		0.1	7.95
--	labor	1	20		8.62	172.4
--	Time (total)				22.2867

## Sheet: 5 genes 200 samples
					qPCR	QG				Required equip: QGP		Required equip: qPCR			Required equip: both
	Samples	200		Technical Replicates	3	2				magnetic plate holder		qPCR machine			Tissue Lyzer
	Genes	5		rxns	3270	404				VorTemp shaking incubator		PCR machine			vortex
				plates	35	4.20833				room temp plate shaker		nanodrop			bead dispenser (Qiagen 69965)
All prices are LIST PRICE. Discounts will apply from most vendors to most institutions.			LABOR:	sample prep	240	105				plate reader		P10 multichannel			plate sealer
Costs do not include cost of buying or paying to use instruments.				Std prep	90	0				incubator(s)		P20 multichannel			plate centrifuge
				qPCR/QGP assay run time	1050	130				P200 multichannel		P2			microcentrifuge
			TIME:	sample prep	280	130									P20
				Std prep	270	0									P200
				qPCR/QGP assay run time	3675	933									P1000
		#/kit	unit price		no.	Cost
QuantiGene						8239.63		QGP tip needs
Affymetrix QS0105	Sample processing kit	100	464		2	928		Tips needed (red+green)	201	samples
Affymetrix QP1014	Assay kit (3 plt)	3	1638		1.40278	2297.75			0	stds
Affymetrix 390000-205	5-plex panel (3 plate)	3	3353		1.40278	4703.51			683	QGP
Qiagen 69989	TissueLyzer beads	200	185		1	185			9.20833	Total boxes
Fisher 05-402-7	2ml tubes (500/cs)	500	63.88		0.4	25.552		Tips needed (blue)	1	samples
Rainin GP-L200F	filter tips (L20+200) 10 pks of 96	10	106		0.920833	97.6083			0	stds
Rainin GP-L1000F	filter tips (L1000) 8 pks of 96	8	106		0.0208333	2.20833			15	QGP
--	labor (hands-on)	1	15		3.91667	58.75			0.166667	Total boxes
	Time (total)				17.7167
qRT-PCR (SYBR, Bio-Rad)						5989.27		qPCR tip/tube needs
Qiagen 74106	RNeasy kits (250/kit)	250	1285		0.8	1028		Tips needed (red+green)	814	samples
Qiagen 69989	TissueLyzer beads	200	185		1	185			63	stds
Fisher 05-402-7	2ml tubes (500/cs)	500	63.88		0.4	25.552			3315	qPCR
Bio-Rad 170-8841	iScript RT supermix (100 rxn)	100	485		3.0125	1461.06			43.6667	Total boxes
Bio-Rad 172-5274	SsoAdvanced SYBR Mastermix (5x5ml)	2500	1570		1.5696	2464.27		Tips needed (blue)	406	samples
Bio-Rad HSS9601	optical plates	25	98		1.4	137.2			14	stds
Bio-Rad MSB1001	optical film	100	165		0.35	57.75			10	qPCR
--	primers	1	5		10	50			4.47917	Total boxes
Rainin GP-L200F	filter tips (L200) 10 pks of 96	10	106		4.36667	462.867
Rainin GP-L1000F	filter tips (L1000) 8 pks of 96	8	106		0.559896	59.349		Strip tubes	30	cDNAs + std curves
Fisher 21-236-68	strip tubes for cDNA synthesis	120	191.53		0.25	47.8825
MGQuest EP012	Gem Taq (80 µl)	400	45		0.015	0.675		qPCR reaction needs (cDNA synthesis, qPCR)
Bio-Rad 170-8874	dNTP mix (0.2 ml)	200	57		0.03	1.71			18	Total qPCR wells per sample (includes duplicates between plates)
Fisher FERK0831	GeneJET Gel Extraction and DNA Cleanup Micro Kit	50	79.5		0.1	7.95			1.5	RT rxns to make per sample (ea rxn is 20µl; include extra 1/2 rxn in case of error or machine failure)
--	labor	1	15		23	345			1.25	RT rxns for No Template control wells (ea rxn is 20µl; include extra 1/2 rxn in case of error or machine failure)
--	Time (total)				70.4167				301.25	RT rxns needed total
									3924	SYBR master mix rxns total (incl duplicate wells, 20% extra)
qRT-PCR (SYBR, Invitrogen)						7308.19
Qiagen 74106	RNeasy kits (250/kit)	250	1285		0.8	1028
Qiagen 69989	TissueLyzer beads	200	185		1	185
Fisher 05-402-7	2ml tubes (500/cs)	500	63.88		0.4	25.552
Fisher 11-755-250	SuperScript VILO kit (250 rxn)	250	2220		1.205	2675.1
Fisher 43-687-02	Power SYBR green Master Mix (5x5 ml)	2500	1550		1.5696	2432.88
Fisher 43-067-37	MicroAmp optical plates	20	140		1.75	245
Fisher 43-119-71	MicroAmp optical film	100	231		0.35	80.85
--	primers	1	5		10	50
Rainin GP-L200F	filter tips (L200) 10 pks of 96	10	106		4.36667	462.867
Rainin GP-L1000F	filter tips (L1000) 8 pks of 96	8	106		0.559896	59.349
Fisher 21-236-68	strip tubes for cDNA synthesis	120	191.53		0.25	47.8825
Fisher 43-988-08	AmpliTaq 360 (20 µl)	100	61		0.05	3.05
Fisher 18-427-013	dNTP mix (0.1 ml)	100	87.25		0.06	5.235
Fisher FERK0832	GeneJET Gel Extraction and DNA Cleanup Micro Kit	250	371		0.02	7.42
--	labor	1	15		23	345
--	Time (total)				70.4167

## Sheet: Summary
		REAGENT COST			LABOR (hours hands-on time)		TOTAL TIME (hours)
		QGP	SYBR (Bio-Rad)	SYBR (Invitrogen)	QGP	qPCR	QGP	qPCR
5 genes	15 samples	807.111	740.503	831.223	2.89917	6.4825	6.3325	15.1492
	40 samples	1876.86	1473.29	1797.05	3.03667	8.62	6.47	22.2867
	200 samples	8239.63	5989.27	7308.19	3.91667	23	17.7167	70.4167
13 genes	15 samples	1261	1528	1759	2.89917	10.1492	6.3325	26.3158
	40 samples	2998	2941	3568	3.03667	15.7867	6.47	45.7033
	200 samples	13969	11806	14356	3.91667	51.6667	17.7167	169.083

## Sheet: 13 genes 15 samples
					qPCR	QG				Required equip: QGP		Required equip: qPCR			Required equip: both
	Samples	15		Technical Replicates	3	2				magnetic plate holder		qPCR machine			Tissue Lyzer
	Genes	13		rxns	975	34				VorTemp shaking incubator		PCR machine			vortex
				plates	10	0.354167				room temp plate shaker		nanodrop			bead dispenser (Qiagen 69965)
All prices are LIST PRICE. Discounts will apply from most vendors to most institutions.			LABOR:	sample prep	178.95	43.95				plate reader		P10 multichannel			plate sealer
Costs do not include cost of buying or paying to use instruments.				Std prep	130	0				incubator(s)		P20 multichannel			plate centrifuge
				qPCR/QGP assay run time	300	130				P200 multichannel		P2			microcentrifuge
			TIME:	sample prep	218.95	68.95									P20
				Std prep	310	0									P200
				qPCR/QGP assay run time	1050	311									P1000
		#/kit	unit price		no.	Cost
QuantiGene						1260.8		QGP tip needs
Affymetrix QS0105	Sample processing kit	25	188		0.6	112.8		Tips needed (red+green)	16	samples
Affymetrix QP1013	Assay kit (1 plt)	1	655		0.354167	231.979			0	stds
Affymetrix 390000-113	13-plex panel (1 plate)	1	2479		0.354167	877.979			178	QGP
Qiagen 69989	TissueLyzer beads	200	185		0.075	13.875			2.02083	Total boxes
Fisher 05-402-7	2ml tubes (500/cs)	500	63.88		0.03	1.9164		Tips needed (blue)	1	samples
Rainin GP-L200F	filter tips (L20+200) 10 pks of 96	10	106		0.202083	21.4208			0	stds
Rainin GP-L1000F	filter tips (L1000) 8 pks of 96	8	106		0.0078125	0.828125			5	QGP
--	labor (hands-on)	1	20		2.89917	57.9833			0.0625	Total boxes
	Time (total)				6.3325
qRT-PCR (SYBR, Bio-Rad)						1528.32		qPCR tip/tube needs
Qiagen 74104	RNeasy kits (50/kit)	50	293		0.3	87.9		Tips needed (red+green)	74	samples
Qiagen 69989	TissueLyzer beads	200	185		0.075	13.875			143	stds
Fisher 05-402-7	2ml tubes (500/cs)	500	63.88		0.03	1.9164			1404	qPCR
Bio-Rad 170-8841	iScript RT supermix (100 rxn)	100	485		0.4145	201.033			16.8854	Total boxes
Bio-Rad 172-5272	SsoAdvanced SYBR Mastermix (10x1ml)	1000	680		1.17	795.6		Tips needed (blue)	36	samples
Bio-Rad HSS9601	optical plates	25	98		0.4	39.2			30	stds
Bio-Rad MSB1001	optical film	100	165		0.1	16.5			26	qPCR
--	primers	1	5		26	130			0.958333	Total boxes
Rainin GP-L200F	filter tips (L200) 10 pks of 96	10	106		1.68854	178.985
Rainin GP-L1000F	filter tips (L1000) 8 pks of 96	8	106		0.119792	12.6979		Strip tubes	14.875	cDNAs + std curves
Fisher 21-236-68	strip tubes for cDNA synthesis	120	191.53		0.123958	23.7417
MGQuest EP012	Gem Taq (80 µl)	400	45		0.039	1.755		qPCR reaction needs (cDNA synthesis, qPCR)
Bio-Rad 170-8874	dNTP mix (0.2 ml)	200	57		0.078	4.446			42	Total qPCR wells per sample (includes duplicates between plates)
Fisher FERK0831	GeneJET Gel Extraction and DNA Cleanup Micro Kit	50	79.5		0.26	20.67			2.6	RT rxns to make per sample (ea rxn is 20µl; include extra 1/2 rxn in case of error or machine failure)
--	labor	1	20		10.1492	202.983			2.45	RT rxns for No Template control wells (ea rxn is 20µl; include extra 1/2 rxn in case of error or machine failure)
--	Time (total)				26.3158				41.45	RT rxns needed total
									1170	SYBR master mix rxns total (incl duplicate wells, 20% extra)
qRT-PCR (SYBR, Invitrogen)						1758.75
Qiagen 74104	RNeasy kits (50/kit)	50	293		0.3	87.9
Qiagen 69989	TissueLyzer beads	200	185		0.075	13.875
Fisher 05-402-7	2ml tubes (500/cs)	500	63.88		0.03	1.9164
Fisher 11-755-050	SuperScript VILO kit (50 rxn)	50	502		0.829	416.158
Fisher 43-687-06	Power SYBR green Master Mix (2x5 ml)	1000	648		1.17	758.16
Fisher 43-067-37	MicroAmp optical plates	20	140		0.5	70
Fisher 43-119-71	MicroAmp optical film	100	231		0.1	23.1
--	primers	1	5		26	130
Rainin GP-L200F	filter tips (L200) 10 pks of 96	10	106		1.68854	178.985
Rainin GP-L1000F	filter tips (L1000) 8 pks of 96	8	106		0.119792	12.6979
Fisher 21-236-68	strip tubes for cDNA synthesis	120	191.53		0.123958	23.7417
Fisher 43-988-08	AmpliTaq 360 (20 µl)	100	61		0.13	7.93
Fisher 18-427-013	dNTP mix (0.1 ml)	100	87.25		0.156	13.611
Fisher FERK0831	GeneJET Gel Extraction and DNA Cleanup Micro Kit	50	79.5		0.26	20.67
--	labor	1	20		10.1492	202.983
--	Time (total)				26.3158

## Sheet: 13 genes 40 samples
					qPCR	QG				Required equip: QGP		Required equip: qPCR			Required equip: both
	Samples	40		Technical Replicates	3	2				magnetic plate holder		qPCR machine			Tissue Lyzer
	Genes	13		rxns	2028	84				VorTemp shaking incubator		PCR machine			vortex
				plates	21	0.875				room temp plate shaker		nanodrop			bead dispenser (Qiagen 69965)
All prices are LIST PRICE. Discounts will apply from most vendors to most institutions.			LABOR:	sample prep	187.2	52.2				plate reader		P10 multichannel			plate sealer
Costs do not include cost of buying or paying to use instruments.				Std prep	130	0				incubator(s)		P20 multichannel			plate centrifuge
				qPCR/QGP assay run time	630	130				P200 multichannel		P2			microcentrifuge
			TIME:	sample prep	227.2	77.2									P20
				Std prep	310	0									P200
				qPCR/QGP assay run time	2205	311									P1000
		#/kit	unit price		no.	Cost
QuantiGene						2997.73		QGP tip needs
Affymetrix QS0105	Sample processing kit	100	464		0.4	185.6		Tips needed (red+green)	41	samples
Affymetrix QP1013	Assay kit (1 plt)	1	655		0.875	573.125			0	stds
Affymetrix 390000-113	13-plex panel (1 plate)	1	2479		0.875	2169.12			203	QGP
Qiagen 69989	TissueLyzer beads	200	185		0.2	37			2.54167	Total boxes
Fisher 05-402-7	2ml tubes (500/cs)	500	63.88		0.08	5.1104		Tips needed (blue)	1	samples
Rainin GP-L200F	filter tips (L20+200) 10 pks of 96	10	106		0.254167	26.9417			0	stds
Rainin GP-L1000F	filter tips (L1000) 8 pks of 96	8	106		0.0078125	0.828125			5	QGP
--	labor (hands-on)	1	20		3.03667	60.7333			0.0625	Total boxes
	Time (total)				6.47
qRT-PCR (SYBR, Bio-Rad)						2940.95		qPCR tip/tube needs
Qiagen 74104	RNeasy kits (50/kit)	50	293		0.8	234.4		Tips needed (red+green)	174	samples
Qiagen 69989	TissueLyzer beads	200	185		0.2	37			143	stds
Fisher 05-402-7	2ml tubes (500/cs)	500	63.88		0.08	5.1104			2379	qPCR
Bio-Rad 170-8841	iScript RT supermix (100 rxn)	100	485		1.0645	516.283			28.0833	Total boxes
Bio-Rad 172-5274	SsoAdvanced SYBR Mastermix (5x5ml)	2500	1570		0.97344	1528.3		Tips needed (blue)	86	samples
Bio-Rad HSS9601	optical plates	25	98		0.84	82.32			30	stds
Bio-Rad MSB1001	optical film	100	165		0.21	34.65			26	qPCR
--	primers	1	5		26	130			1.47917	Total boxes
Rainin GP-L200F	filter tips (L200) 10 pks of 96	10	106		2.80833	297.683
Rainin GP-L1000F	filter tips (L1000) 8 pks of 96	8	106		0.184896	19.599		Strip tubes	18	cDNAs + std curves
Fisher 21-236-68	strip tubes for cDNA synthesis	120	191.53		0.15	28.7295
MGQuest EP012	Gem Taq (80 µl)	400	45		0.039	1.755		qPCR reaction needs (cDNA synthesis, qPCR)
Bio-Rad 170-8874	dNTP mix (0.2 ml)	200	57		0.078	4.446			42	Total qPCR wells per sample (includes duplicates between plates)
Fisher FERK0831	GeneJET Gel Extraction and DNA Cleanup Micro Kit	50	79.5		0.26	20.67			2.6	RT rxns to make per sample (ea rxn is 20µl; include extra 1/2 rxn in case of error or machine failure)
--	labor	1	20		15.7867	315.733			2.45	RT rxns for No Template control wells (ea rxn is 20µl; include extra 1/2 rxn in case of error or machine failure)
--	Time (total)				45.7033				106.45	RT rxns needed total
									2433.6	SYBR master mix rxns total (incl duplicate wells, 20% extra)
qRT-PCR (SYBR, Invitrogen)						3567.83
Qiagen 74104	RNeasy kits (50/kit)	50	293		0.8	234.4
Qiagen 69989	TissueLyzer beads	200	185		0.2	37
Fisher 05-402-7	2ml tubes (500/cs)	500	63.88		0.08	5.1104
Fisher 11-755-050	SuperScript VILO kit (50 rxn)	50	502		2.129	1068.76
Fisher 43-687-02	Power SYBR green Master Mix (5x5 ml)	2500	1550		0.97344	1508.83
Fisher 43-067-37	MicroAmp optical plates	20	140		1.05	147
Fisher 43-119-71	MicroAmp optical film	100	231		0.21	48.51
--	primers	1	5		26	130
Rainin GP-L200F	filter tips (L200) 10 pks of 96	10	106		2.80833	297.683
Rainin GP-L1000F	filter tips (L1000) 8 pks of 96	8	106		0.184896	19.599
Fisher 21-236-68	strip tubes for cDNA synthesis	120	191.53		0.15	28.7295
Fisher 43-988-08	AmpliTaq 360 (20 µl)	100	61		0.13	7.93
Fisher 18-427-013	dNTP mix (0.1 ml)	100	87.25		0.156	13.611
Fisher FERK0831	GeneJET Gel Extraction and DNA Cleanup Micro Kit	50	79.5		0.26	20.67
--	labor	1	20		15.7867	315.733
--	Time (total)				45.7033

## Sheet: 13 genes 200 samples
					qPCR	QG				Required equip: QGP		Required equip: qPCR			Required equip: both
	Samples	200		Technical Replicates	3	2				magnetic plate holder		qPCR machine			Tissue Lyzer
	Genes	13		rxns	8502	404				VorTemp shaking incubator		PCR machine			vortex
				plates	91	4.20833				room temp plate shaker		nanodrop			bead dispenser (Qiagen 69965)
All prices are LIST PRICE. Discounts will apply from most vendors to most institutions.			LABOR:	sample prep	240	105				plate reader		P10 multichannel			plate sealer
Costs do not include cost of buying or paying to use instruments.				Std prep	130	0				incubator(s)		P20 multichannel			plate centrifuge
				qPCR/QGP assay run time	2730	130				P200 multichannel		P2			microcentrifuge
			TIME:	sample prep	280	130									P20
				Std prep	310	0									P200
				qPCR/QGP assay run time	9555	933									P1000
		#/kit	unit price		no.	Cost
QuantiGene						13968.6		QGP tip needs
Affymetrix QS0105	Sample processing kit	100	464		2	928		Tips needed (red+green)	201	samples
Affymetrix QP1014	Assay kit (3 plt)	3	1638		1.40278	2297.75			0	stds
Affymetrix 390000-113	13-plex panel (1 plate)	1	2479		4.20833	10432.5			683	QGP
Qiagen 69989	TissueLyzer beads	200	185		1	185			9.20833	Total boxes
Fisher 05-402-7	2ml tubes (500/cs)	500	63.88		0.4	25.552		Tips needed (blue)	1	samples
Rainin GP-L200F	filter tips (L20+200) 10 pks of 96	10	106		0.920833	97.6083			0	stds
Rainin GP-L1000F	filter tips (L1000) 8 pks of 96	8	106		0.0208333	2.20833			15	QGP
--	labor (hands-on)	1	15		3.91667	58.75			0.166667	Total boxes
	Time (total)				17.7167
qRT-PCR (SYBR, Bio-Rad)						11805.8		qPCR tip/tube needs
Qiagen 74106	RNeasy kits (250/kit)	250	1285		0.8	1028		Tips needed (red+green)	814	samples
Qiagen 69989	TissueLyzer beads	200	185		1	185			143	stds
Fisher 05-402-7	2ml tubes (500/cs)	500	63.88		0.4	25.552			8619	qPCR
Bio-Rad 170-8841	iScript RT supermix (100 rxn)	100	485		5.4245	2630.88			99.75	Total boxes
Bio-Rad 172-5275	SsoAdvanced SYBR Mastermix (10x5ml)	5000	2985		2.04048	6090.83		Tips needed (blue)	406	samples
Bio-Rad HSS9601	optical plates	25	98		3.64	356.72			30	stds
Bio-Rad MSB1001	optical film	100	165		0.91	150.15			26	qPCR
--	primers	1	5		26	130			4.8125	Total boxes
Rainin GP-L200F	filter tips (L200) 10 pks of 96	10	106		9.975	1057.35
Rainin GP-L1000F	filter tips (L1000) 8 pks of 96	8	106		0.601562	63.7656		Strip tubes	38	cDNAs + std curves
Fisher 21-236-68	strip tubes for cDNA synthesis	120	191.53		0.316667	60.6512
MGQuest EP012	Gem Taq (80 µl)	400	45		0.039	1.755		qPCR reaction needs (cDNA synthesis, qPCR)
Bio-Rad 170-8874	dNTP mix (0.2 ml)	200	57		0.078	4.446			42	Total qPCR wells per sample (includes duplicates between plates)
Fisher FERK0831	GeneJET Gel Extraction and DNA Cleanup Micro Kit	50	79.5		0.26	20.67			2.7	RT rxns to make per sample (ea rxn is 20µl; include extra 1/2 rxn in case of error or machine failure)
--	labor	1	15		51.6667	775			2.45	RT rxns for No Template control wells (ea rxn is 20µl; include extra 1/2 rxn in case of error or machine failure)
--	Time (total)				169.083				542.45	RT rxns needed total
									10202.4	SYBR master mix rxns total (incl duplicate wells, 20% extra)
qRT-PCR (SYBR, Invitrogen)						14356.4
Qiagen 74106	RNeasy kits (250/kit)	250	1285		0.8	1028
Qiagen 69989	TissueLyzer beads	200	185		1	185
Fisher 05-402-7	2ml tubes (500/cs)	500	63.88		0.4	25.552
Fisher 11-755-250	SuperScript VILO kit (250 rxn)	250	2220		2.1698	4816.96
Fisher 43-687-08	Power SYBR green Master Mix (10x5 ml)	5000	2990		2.04048	6101.04
Fisher 43-067-37	MicroAmp optical plates	20	140		4.55	637
Fisher 43-119-71	MicroAmp optical film	100	231		0.91	210.21
--	primers	1	5		26	130
Rainin GP-L200F	filter tips (L200) 10 pks of 96	10	106		9.975	1057.35
Rainin GP-L1000F	filter tips (L1000) 8 pks of 96	8	106		0.601562	63.7656
Fisher 21-236-68	strip tubes for cDNA synthesis	120	191.53		0.316667	60.6512
Fisher 43-988-08	AmpliTaq 360 (20 µl)	100	61		0.13	7.93
Fisher 18-427-013	dNTP mix (0.1 ml)	100	87.25		0.156	13.611
Fisher FERK0832	GeneJET Gel Extraction and DNA Cleanup Micro Kit	250	371		0.052	19.292
--	labor	1	15		51.6667	775
--	Time (total)				169.083
